# Supplementary material for: Mycorrhizal inoculation modulates metabolism and gene networks to enhance salinity tolerance in quinoa
Source: Front Plant Sci. 2026 May 20;17:1831758. doi: 10.3389/fpls.2026.1831758 (PMC13229980; doi:10.3389/fpls.2026.1831758)
Supplement: Supplementary file 1 [file Table1.xlsx]

## Sheet: General information
Titel	Supplementary Table 2 Summary of elements and metabolites analyzed in quinoa plants subjected to different arbuscular mycorrhizal fungi (AMF) treatments (C20 and C50: 20 g and 50 g sterilized inoculum; AMF20 and AMF50: 20 g and 50 g AMF inoculum) and salinity levels (0, 100, and 200 mM NaCl). Data are presented as mean ± SD (n = 3–6 biological replicates). Different lowercase letters indicate sig…
Treatments	Salinity treatments: 0, 100, and 200 mM NaCl. AMF treatments: C20, non-mycorrhized control receiving 20 g sterilized inoculum; C50, non-mycorrhized control receiving 50 g sterilized inoculum; AMF20, mycorrhized plants receiving 20 g AMF inoculum (772 spores per pot); AMF50, mycorrhized plants receiving 50 g AMF inoculum (1930 spores per pot).
Abbreviations	FW, fresh weight; DW, dry weight; SD, standard deviation; AMF, arbuscular mycorrhizal fungi.

## Sheet: Leaf elements
		0 mM NaCl			100 mM NaCl			200 mM NaCl
Leaf element	Treatment	Mean	SD	significance	Mean	SD	significance	Mean	SD	significance
Na⁺	C20	0.958611	0.369362	d	15.0872	4.22356	abc	20.6126	2.59503	a
(mg.g⁻¹ DW)¹	C50	1.02318	0.55753	d	14.8755	3.94347	abc	25.3177	7.23496	a
	AMF20	1.95276	0.688635	bcd	17.3223	1.18426	a	22.4237	6.16172	a
	AMF50	1.61767	0.671465	cd	17.0251	2.20932	ab	23.5031	3.16165	a
Cl⁻	C20	4.80859	1.03018	cdef	8.94865	3.82506	abc	12.0179	2.93772	a
(mg.g⁻¹ DW)²	C50	6.03585	1.10252	bcde	11.1274	2.45233	ab	11.7452	3.17567	ab
	AMF20	0.857012	1.33497	ef	4.29342	1.26349	cdef	8.78675	1.90558	abc
	AMF50	0	0	f	3.11045	3.83783	def	7.65676	3.12684	abcd
N	C20	10.1826	0.201462	ab	9.0536	0.959401	bcd	8.4208	0.321367	cde
(% DW)²	C50	10.846	0.767132	a	9.4715	0.959309	bc	7.951	0.24231	de
	AMF20	8.9774	0.184109	bcd	7.1662	0.368989	e	7.937	0.837221	de
	AMF50	9.03075	0.177733	bcd	8.00267	0.70141	de	7.55833	0.764106	e
P	C20	6.65778	0.573325	a	6.86295	1.19762	a	7.30578	1.39306	a
(mg.g⁻¹ DW)²	C50	7.41661	0.687308	a	7.48662	0.464186	a	6.76933	1.60424	a
	AMF20	8.68977	1.56009	a	7.53102	0.743936	a	7.22487	0.581753	a
	AMF50	8.19969	1.3584	a	7.2728	1.26794	a	8.84783	0.965473	a
K⁺	C20	32.5571	2.91109	ac	45.9197	4.73723	bcd	68.6333	17.9064	d
(mg.g⁻¹ DW)²	C50	27.6505	9.9581	a	48.233	8.85357	bd	53.7845	16.8833	bd
	AMF20	28.805	11.7662	a	37.7656	13.8019	abc	38.0941	3.37745	abc
	AMF50	27.2569	4.28431	a	30.2428	6.67623	a	49.3382	5.41366	bd
Mg²⁺	C20	4.23098	0.366266	c	4.66606	0.902875	c	4.59861	0.487477	c
(mg.g⁻¹ DW)²	C50	4.07286	0.998365	c	4.22667	1.06911	c	5.11852	0.215824	bc
	AMF20	11.779	2.05169	a	9.90036	0.395746	ab	9.35863	0.82912	ab
	AMF50	10.0213	1.75612	ab	12.1901	3.13111	a	10.381	1.3243	a
S	C20	4.92627	1.24347	ab	4.05616	1.20092	a	4.75157	1.20929	ab
(mg.g⁻¹ DW)²	C50	6.41917	3.18485	ab	3.19382	0.515532	a	4.36182	0.69385	ab
	AMF20	4.18542	0.594896	ab	3.61491	0.0462857	a	3.8015	0.418269	b
	AMF50	3.67488	0.333085	a	3.79268	0.563315	a	4.10895	0.276308	a
Ca²⁺	C20	10.0061	2.2243	d	12.8302	4.65861	cd	16.8107	4.01161	bcd
(mg.g⁻¹ DW)²	C50	9.29716	3.82262	d	11.6471	4.62306	d	18.589	1.7302	abcd
	AMF20	22.2624	6.18083	ab	25.4442	3.54553	ab	21.3231	2.70662	abc
	AMF50	22.6301	5.69829	ab	24.9252	4.43481	ab	27.2378	4.6381	a
B	C20	41.328	4.39029	ab	44.0114	11.138	abc	44.5229	9.63369	abc
(μg.g⁻¹ DW)²	C50	54.9497	7.64233	c	42.0517	1.72764	bc	39.2002	9.01088	ab
	AMF20	42.2504	10.344	ab	42.2864	4.64396	ab	41.6831	3.43539	abc
	AMF50	42.315	2.94966	ab	37.061	3.48945	ab	44.772	2.98382	a
Fe	C20	84.7447	8.90676	abc	78.3065	6.16646	abc	73.1161	14.0786	bc
(μg.g⁻¹ DW)²	C50	93.6616	11.5489	abc	70.6911	10.1545	bc	68.3453	20.7517	c
	AMF20	102.753	14.7961	a	83.5938	6.3153	abc	96.7499	11.7226	abc
	AMF50	94.5316	16.7078	abc	98.9924	17.6358	ab	110.171	12.1352	a
Zn	C20	52.1847	10.7131	d	68.3909	15.8881	abd	84.347	24.6247	bc
(μg.g⁻¹ DW)²	C50	63.5537	7.69497	abd	77.1457	7.67207	bc	72.8092	22.6524	abd
	AMF20	56.8191	14.2686	ad	63.6236	8.29801	abd	69.8353	7.34401	abc
	AMF50	45.9057	8.62618	ad	67.4577	6.32022	abd	82.5422	6.47044	c
Cu	C20	5.83074	0.291128	a	5.45489	1.5903	a	6.44368	1.68064	a
(μg.g⁻¹ DW)²	C50	6.52821	0.187605	ab	6.20516	0.630748	a	5.1609	1.60582	a
	AMF20	6.97386	1.87405	ab	5.69868	0.160289	a	5.93745	0.729597	a
	AMF50	5.7118	1.73347	a	7.37748	1.25639	ab	7.24569	0.693768	b
Mn	C20	139.789	36.6258	de	344.013	75.4415	bc	465.195	100.045	c
(μg.g⁻¹ DW)²	C50	98.603	31.7692	e	407.43	127.721	bc	494.343	136.108	c
	AMF20	141.61	21.3366	ade	273.343	39.4987	abcd	282.925	38.6126	abc
	AMF50	135.204	20.2386	de	281.14	79.0818	abde	350.343	49.7538	ade
Mo	C20	31.9251	4.82877	bc	20.4121	7.90985	abc	7.08536	3.40925	a
(μg.g⁻¹ DW)²	C50	18.8964	8.48185	bc	23.7452	8.06826	abc	7.83308	4.65764	a
	AMF20	19.4262	9.03266	bc	8.32339	1.41948	a	14.6543	4.87143	abc
	AMF50	16.7411	9.69829	abc	13.8532	2.39926	ac	11.5593	0.914493	b
Na⁺/K⁺ ratio²	C20	0.0275818	0.0124491	e	0.361726	0.0711665	abcd	0.332017	0.0295029	bcd
	C50	0.0405382	0.0246334	de	0.345345	0.0770409	abcd	0.36674	0.132464	abc
	AMF20	0.0766429	0.038017	cde	0.440296	0.0994557	ab	0.58321	0.127932	a
	AMF50	0.0541951	0.0211184	cde	0.582816	0.131732	a	0.469916	0.0585341	ab
Na⁺/Ca²⁺ ratio²	C20	0.0821707	0.0105978	c	1.08689	0.286565	ab	1.26777	0.273852	ab
	C50	0.0875223	0.0133666	c	1.48386	0.0702307	b	1.38101	0.328421	b
	AMF20	0.0979966	0.0237617	c	0.684417	0.0706476	ac	1.04981	0.210485	ab
	AMF50	0.0888875	0.015399	c	0.721497	0.115242	ac	0.940119	0.107446	ab
Ca²⁺/Mg²⁺ ratio²	C20	2.36697	0.477839	abc	2.68886	0.474442	cd	3.66334	0.790289	d
	C50	2.28012	0.66837	abc	2.75671	0.783662	bcd	3.61958	0.205225	d
	AMF20	1.57948	0.8974	a	2.46418	0.249794	abcd	1.496	1.17258	abc
	AMF50	1.75431	1.01708	abc	1.92689	0.0625165	ab	2.00315	1.12345	abcd
¹ ANOVA followed by Tukey’s HSD
² Kruskal–Wallis followed by Dunn’s test

## Sheet: Root elements
		0 mM NaCl			100 mM NaCl			200 mM NaCl
Root element	Treatment	Mean	SD	significance	Mean	SD	significance	Mean	SD	significance
Na⁺	C20	0.695054	0.130454	g	10.9508	1.695	abcd	10.0316	0.285086	abcdef
(mg.g⁻¹ DW)²	C50	0.905506	0.195449	fg	8.96546	1.27164	bcefg	20	0	ad
	AMF20	1.41836	0.420382	befg	10.0925	1.17054	bcd	20	0	a
	AMF50	1.81609	1.12206	efg	10.0038	2.13467	bce	16.3776	4.19243	acd
N	C20	1.52167	0.153024	bcd	1.6756	0.807133	bc	2.46553	0.260991	ab
(% DW)²	C50	1.409	0.0610082	bc	1.25917	0.0721344	c	1.91329	0.360763	abd
	AMF20	1.54267	0.333515	bcd	1.60967	0.348096	bc	2.86922	0.248236	a
	AMF50	1.45667	0.203738	bc	1.23271	0.23622	c	1.62528	0.119549	bd
P	C20	2.33595	0.371785	ac	1.48564	0.272611	b	1.56541	0.244731	b
(mg.g⁻¹ DW)²	C50	1.77423	0.3291	b	1.59786	0.255001	b	1.70451	0.41481	bc
	AMF20	1.528	0.306724	b	1.94643	0.321779	abc	2.50437	0.23919	a
	AMF50	1.87649	0.364734	bc	1.93956	0.240269	abc	2.19397	0.321092	ac
K⁺	C20	19.2016	5.33025	ac	16.7974	6.23871	abc	10.6457	0.249854	b
(mg.g⁻¹ DW)²	C50	15.4562	1.76385	abc	11.0442	2.86709	b	12.1167	4.6031	ac
	AMF20	15.208	2.798	abc	14.8765	3.72567	bc	22.5794	3.12681	a
	AMF50	13.936	5.44199	bc	11.1487	0.26216	b	16.4597	0.527186	abc
Mg²⁺	C20	5.36691	0.794393	b	3.2753	0.709042	abc	3.498	1.00984	abc
(mg.g⁻¹ DW)²	C50	4.57994	0.725619	abc	3.42781	0.545395	c	3.48532	1.42352	abc
	AMF20	6.57764	0.970086	b	4.07689	0.803763	ac	5.00625	0.366194	ab
	AMF50	4.64636	0.567396	abc	3.64396	0.500507	c	2.94951	0.479924	c
S	C20	1.08787	0.107116	ab	0.897794	0.149806	bc	1.06318	0.293384	ab
(mg.g⁻¹ DW)²	C50	0.93603	0.118504	bc	0.838239	0.0514366	c	0.999262	0.237576	ab
	AMF20	1.04127	0.244398	bc	1.11771	0.238337	b	1.73252	0.105534	a
	AMF50	0.952683	0.148887	bc	0.947552	0.149138	bc	1.05471	0.0789834	bc
Ca²⁺	C20	4.91063	0.921871	c	3.33525	1.12097	a	4.22261	2.09343	abc
(mg.g⁻¹ DW)²	C50	3.86795	0.307176	abc	3.77825	0.449305	abc	4.83771	1.44683	bc
	AMF20	3.62508	0.293054	abc	4.05515	0.381999	abc	3.64559	0.383915	abc
	AMF50	3.84008	0.844687	abc	4.09616	0.587158	abc	3.54905	0.538082	ab
B	C20	12.4954	0.394074	a	12.2588	2.4258	a	11.3947	4.89685	a
(μg.g⁻¹ DW)¹	C50	11.7433	0.96864	a	10.572	0.683036	a	13.2688	3.44936	a
	AMF20	12.0405	1.37483	a	12.1467	1.93381	a	14.337	1.54115	a
	AMF50	11.0468	0.740799	a	12.0243	1.91217	a	11.6231	1.01012	a
Fe	C20	233.894	57.3174	a	205.286	95.7166	a	145.162	69.0134	a
(μg.g⁻¹ DW)²	C50	172.836	66.6506	a	192.603	63.9251	a	259.306	16.4088	a
	AMF20	220.795	64.0224	a	214.421	100.11	a	208.484	89.2932	a
	AMF50	176.527	38.3016	a	195.821	42.8026	a	217.242	42.3583	a
Zn	C20	25.1946	2.5851	ab	26.2625	8.30493	ab	22.4496	9.07537	ab
(μg.g⁻¹ DW)²	C50	17.6052	1.55374	c	21.2334	1.41507	bc	28.302	9.63261	ab
	AMF20	21.4106	3.3733	bc	23.7224	3.18699	bc	34.7132	7.00495	a
	AMF50	20.8202	3.49865	bc	22.3259	0.713898	bc	21.2685	3.90018	bc
Mn	C20	41.1159	12.1584	cde	66.2284	9.90511	abcd	42.274	18.0169	bcde
(μg.g⁻¹ DW)¹	C50	36.6721	5.39847	de	70.7222	7.84496	abc	50.7768	5.19705	cde
	AMF20	26.02	4.55738	e	89.9265	9.47012	a	67.9736	17.421	abcd
	AMF50	37.2652	12.009	de	85.4868	13.1164	ab	59.8384	20.2317	bcde
Na⁺/K⁺ ratio²	C20	0.0419481	0.0099336	e	0.708241	0.1916	acd	0.947656	0.0453996	ab
	C50	0.0594102	0.0147521	e	0.850993	0.209463	ab	1.85391	0.816525	b
	AMF20	0.0990565	0.047923	cde	0.735338	0.120624	acd	0.9006	0.128934	ab
	AMF50	0.154372	0.122836	de	0.911254	0.1331	ab	0.925868	0.279195	abc
Na⁺/Ca²⁺ ratio²	C20	0.157263	0.0479008	d	3.50561	0.961326	ac	2.90526	1.65424	abc
	C50	0.261398	0.027185	bd	2.31983	0.422641	bcd	4.44835	1.31214	ac
	AMF20	0.39217	0.112396	bd	2.66753	0.389143	abc	5.53752	0.61256	a
	AMF50	0.535619	0.413191	bd	2.48184	0.611945	bc	3.84058	0.953465	ac
Ca²⁺/Mg²⁺ ratio²	C20	0.848482	0.0534542	abcd	0.799926	0.13817	abd	1.16426	0.33039	cd
	C50	0.819522	0.191546	abd	1.14796	0.236623	cd	1.36298	0.409679	c
	AMF20	0.557878	0.0844261	b	0.976968	0.196729	acd	0.742499	0.0654298	ab
	AMF50	0.826336	0.141148	abd	1.16373	0.195197	cd	1.21974	0.203379	c
¹ ANOVA followed by Tukey’s HSD
² Kruskal–Wallis followed by Dunn’s test

## Sheet: Carbohydrates_Primary met.
		0 mM NaCl			100 mM NaCl			200 mM NaCl
Metabolite (µmol.g-1 FW)	Treatment	Mean	SD	significance	Mean	SD	significance	Mean	SD	significance
Glucose	C20	0.0518433	0.0598635	ab	2.24898	1.975	c	1.29629	1.23551	c
(µmol.g-1 FW) ²	C50	0.296948	0.244592	bc	0.651055	0.461361	c	0.863393	1.59948	bc
	AMF20	0.443777	0.134102	c	0.0408298	0.0523599	ab	0	0	a
	AMF50	0.196208	0.167968	bc	0	0	a	0.0553046	0.0757346	ab
Fructose	C20	0.46947	0.142266	a	1.68817	0.919401	b	1.32059	0.92201	ab
(µmol.g-1 FW) ²	C50	1.33926	0.865872	ab	1.17211	0.802245	ab	1.67938	1.24064	b
	AMF20	1.06689	0.510358	ab	1.10217	0.48191	ab	0.542878	0.314085	a
	AMF50	1.06227	0.740909	ab	0.525496	0.297149	a	1.15347	0.619938	ab
Sucrose	C20	5.14651	0.672382	ac	6.77198	1.75127	c	4.50721	0.249013	ab
(µmol.g-1 FW) ²	C50	5.29121	0.451165	ac	4.30961	1.12953	ab	3.75892	0.561478	b
	AMF20	5.97961	1.89433	ac	4.91478	0.920564	ac	4.40523	0.221908	ab
	AMF50	5.08684	0.255364	ac	4.68394	0.425859	ab	4.60388	0.895958	ab
Starch	C20	23.558	7.94097	abcd	35.6985	10.705	ab	10.1413	5.24901	d
(µmol.g-1 FW) ²	C50	26.3361	12.5411	abcd	19.0069	9.45694	bcd	12.4144	2.59744	cd
	AMF20	41.8753	9.17261	a	31.0174	5.99996	abcd	22.1028	7.36166	abcd
	AMF50	30.8787	7.96113	abc	32.209	13.5251	abc	14.9606	3.24026	cd
Glucose-1-P	C20	0.998157	0.20889	e	0.586354	0.0584642	bcde	0.400927	0.0853149	abc
(µmol.g-1 FW) ²	C50	0.732816	0.232793	cde	0.810822	0.0375281	de	0.362895	0.0898574	ab
	AMF20	0.597765	0.32078	abcd	0.341205	0.0656988	a	0.384585	0.0441745	ab
	AMF50	0.57315	0.149323	bcde	0.36089	0.0604327	ab	0.324608	0.0879189	a
ADP-glucose	C20	0.58136	0.0449029	b	0.321558	0.150072	abc	0.313375	0.150881	ac
(µmol.g-1 FW) ²	C50	0.330269	0.184523	abc	0.32036	0.177123	abc	0.379062	0.151308	ab
	AMF20	0.25785	0.0963581	ac	0.354763	0.126376	ab	0.354404	0.139845	ab
	AMF50	0.52876	0.12818	ab	0.187087	0.114583	ac	0.129047	0.0434438	c
UDP-glucose	C20	6.94849	2.01629	d	3.10579	1.4112	bce	3.06222	0.38269	be
(µmol.g-1 FW) ²	C50	3.71261	0.0213529	cde	3.9061	0.592564	cde	2.99664	0.485594	be
	AMF20	4.95372	1.95472	cde	2.03792	0.574377	ab	1.8054	0.488018	ab
	AMF50	4.91118	0.978931	cd	2.12295	0.584289	ab	1.14517	0.568479	a
Ribose-5-P	C20	0.194138	0.0704897	c	0.113414	0.0439082	bc	0.0890406	0.0332615	abc
(µmol.g-1 FW) ²	C50	0.0865838	0.00711371	abc	0.0974649	0.0118758	bc	0.0923743	0.0184774	bc
	AMF20	0.069145	0.0299727	ab	0.0791769	0.0375973	ab	0.0767986	0.0191807	ab
	AMF50	0.0500686	0.0354189	ab	0.0765718	0.0222003	ab	0.0599399	0.0301899	a
Glucose-6-P	C20	1.23022	0.126723	c	0.722203	0.00973103	abcd	0.515275	0.0891788	a
(µmol.g-1 FW) ²	C50	1.18146	0.361873	cd	0.841326	0.241364	bcd	0.55728	0.0926955	a
	AMF20	1.23534	0.295836	c	0.742867	0.0806521	abcd	0.561945	0.0422882	ab
	AMF50	1.17316	0.236027	c	0.763495	0.203199	abd	0.54569	0.0727626	a
Hexose-P	C20	3.3448	0.859585	cd	2.10716	0.548622	abd	1.70966	0.313697	a
(µmol.g-1 FW) ²	C50	3.32588	0.635278	cd	2.72162	0.706719	bcd	1.82247	0.300802	a
	AMF20	3.38858	0.85449	cd	2.18786	0.190689	ab	1.76981	0.194195	a
	AMF50	3.42635	0.623521	c	2.07423	0.398427	ab	1.56094	0.204635	a
Fructose-6-P	C20	1.26706	0.144829	f	0.738757	0.0396574	cef	0.546909	0.0875947	a
(µmol.g-1 FW) ²	C50	1.2279	0.372778	bcdef	0.884251	0.236823	cdef	0.583713	0.086832	abcde
	AMF20	1.29762	0.301992	cf	0.780447	0.0707938	abcde	0.626636	0.111123	ab
	AMF50	1.23941	0.252294	abcde	0.793938	0.206501	abd	0.578932	0.0776558	abcde
Fructose-1,6-bisP	C20	0.550302	0.176878	c	0.254835	0.130299	abd	0.0682682	0.0517032	a
(µmol.g-1 FW) ²	C50	0.25314	0.106154	cd	0.291834	0.0383305	bcd	0.0873118	0.0894749	a
	AMF20	0.421518	0.287568	c	0.129055	0.0816362	abcd	0.095925	0.0749635	ab
	AMF50	0.158233	0.0570143	c	0.120252	0.135556	abd	0.137334	0.0796467	a
3PGA	C20	23.6886	3.27581	b	5.66082	2.11021	de	3.40001	1.23544	e
(µmol.g-1 FW) ²	C50	9.9007	4.05714	acd	10.694	1.95704	abc	2.4455	1.62921	e
	AMF20	10.3769	3.97115	acd	8.61761	1.08556	cde	16.5136	5.54246	ab
	AMF50	9.52039	5.9029	acd	9.85057	1.83724	acd	10.8359	0.798603	abc
PEP	C20	3.00142	1.02606	a	0.472258	0.28651	c	0.212649	0.197218	c
(µmol.g-1 FW) ²	C50	1.90952	0.602587	ab	1.1322	0.289611	bc	0.103841	0.0553518	c
	AMF20	1.60075	0.682537	ab	1.27195	0.301139	bc	2.78178	0.478936	a
	AMF50	1.62225	0.304992	ab	1.68191	0.472428	ab	1.63663	0.452951	ab
Pyruvate	C20	18.494	2.85893	cde	11.1929	2.07719	ab	7.16451	0.457237	ab
(µmol.g-1 FW) ²	C50	18.3001	2.8037	cde	9.37978	2.68625	ab	6.49826	0.839624	b
	AMF20	19.2844	1.95928	ce	11.7261	0.694961	acd	9.38842	1.67634	ab
	AMF50	22.2612	3.81299	e	12.6492	2.31583	acd	11.1051	1.20566	abd
Acetyl-CoA	C20	0.488938	0.209276	e	0.0750974	0.0143608	cd	0.0521246	0.0401143	d
(µmol.g-1 FW) ²	C50	0.301802	0.0846552	ae	0.118909	0.0841248	bcd	0.0728369	0.0372758	cd
	AMF20	0.374173	0.25257	ae	0.144355	0.0442003	abc	0.136566	0.0216209	abcd
	AMF50	0.397988	0.162486	e	0.163337	0.045561	abe	0.097974	0.0244762	bcd
AMP	C20	0.854646	0.307253	b	0.341506	0.33077	ad	0.363671	0.162759	abd
(µmol.g-1 FW) ²	C50	0.362412	0.369076	ad	0.357093	0.207339	abd	0.404924	0.0839679	ab
	AMF20	0	0	c	0.146077	0.123767	acd	0.390338	0.164724	ab
	AMF50	0.474523	0.458766	abd	0.0491135	0.0967365	cd	0.206045	0.148693	acd
ADP	C20	2.75149	0.475072	b	0.715241	0.0485904	cde	0.448695	0.0535217	de
(µmol.g-1 FW) ²	C50	1.60338	0.370874	abc	0.892159	0.334599	cde	0.471857	0.178379	e
	AMF20	1.86007	0.746085	ab	1.3228	0.0682824	acd	1.71613	0.477758	ab
	AMF50	1.95896	0.187478	ab	1.58958	0.317485	ab	1.36646	0.186212	ac
ATP	C20	3.02199	1.30381	c	0.415975	0.1163	de	0.280866	0.0899362	e
(µmol.g-1 FW) ²	C50	1.63283	0.828897	abc	0.648929	0.289813	bde	0.269442	0.103152	e
	AMF20	2.08364	1.23386	ac	0.880368	0.472415	abd	1.38278	0.571134	abc
	AMF50	1.55254	0.700789	ac	1.01782	0.458181	abd	0.765764	0.187976	abde
UMP	C20	11.3012	2.55058	e	6.16047	1.99405	bcdfg	4.83405	0.552652	abcf
(µmol.g-1 FW) ²	C50	7.80583	1.10795	deg	6.23758	0.991282	cdefg	4.99028	0.894595	bcfg
	AMF20	6.85663	1.74545	defg	4.03336	0.504536	ab	3.58925	0.762529	abc
	AMF50	8.04719	1.74384	de	3.87086	0.468894	ab	2.8001	1.25635	a
UDP	C20	1.68036	0.343666	e	0.52256	0.0786174	df	0.358809	0.0575002	f
(µmol.g-1 FW) ²	C50	1.22151	0.175018	bce	0.691363	0.0926937	acdf	0.37404	0.122697	f
	AMF20	1.07431	0.430139	abce	0.797746	0.0845814	abcde	0.812067	0.141876	abcd
	AMF50	1.32947	0.436515	be	1.11869	0.282555	bce	0.600738	0.12705	adf
UTP	C20	3.11361	1.2346	d	1.01449	0.0833755	e	1.05587	0.179461	e
(µmol.g-1 FW) ²	C50	2.04627	0.838005	ad	1.13158	0.200473	bce	0.959376	0.107218	e
	AMF20	1.99524	0.76926	ad	1.15547	0.237687	abce	1.50471	0.306967	abcd
	AMF50	1.8778	0.703994	acd	1.24339	0.199183	abce	1.10883	0.131041	be
NADP	C20	7.27361	1.78534	b	1.52757	0.770116	cde	0.303328	0.417552	de
(µmol.g-1 FW) ²	C50	3.8481	0.783215	ab	2.09921	0.693205	acde	0.134811	0.208928	e
	AMF20	3.60968	2.10132	abc	2.19162	0.338457	acde	3.78093	1.50956	ab
	AMF50	3.62451	2.16667	abc	2.33315	0.437101	ac	2.32732	0.579518	acd
NADPH	C20	0.0484155	0.0297208	ab	0.178707	0.0949716	b	0.0766384	0.0461435	ab
(µmol.g-1 FW) ²	C50	0.0534921	0.0523911	a	0.192015	0.148003	b	0.0636098	0.0359651	ab
	AMF20	0.095101	0.0847948	ab	0.0420345	0.034365	a	0.0533721	0.0426727	ab
	AMF50	0.0274524	0.016144	a	0.0418268	0.0337923	a	0.0375763	0.0323254	a
¹ ANOVA followed by Tukey’s HSD
² Kruskal–Wallis followed by Dunn’s test

## Sheet: Organic acids
		0 mM NaCl			100 mM NaCl			200 mM NaCl
Organic acid	Treatment	Mean	SD	significance	Mean	SD	significance	Mean	SD	significance
Galacturonic acid	C20	0.386753	0.301077	b	0.347393	0.0591263	b	0.305815	0.0258423	b
(nmol.g-1 FW)²	C50	0.365622	0.292294	b	0.325447	0.114539	b	0.309764	0.153292	b
	AMF20	0.37077	0.211817	b	0.150219	0.0714504	ab	0.0744814	0.0825521	a
	AMF50	0.489298	0.460409	b	0.158812	0.0213478	ab	0.359267	0.429451	ab
Glucuronic acid	C20	0.202607	0.152783	b	0.140302	0.0192797	b	0.143918	0.0409585	b
(nmol.g-1 FW)²	C50	0.140963	0.0711256	b	0.122002	0.0557387	bc	0.104368	0.0208595	bc
	AMF20	0.12299	0.0442293	b	0.0914082	0.021566	abc	0.0633455	0.0295727	a
	AMF50	0.134295	0.00964445	b	0.0861938	0.0135402	abc	0.0575493	0.0149079	ac
Oxalic acid	C20	301.916	40.3247	ab	78.6907	4.0232	c	69.0555	4.43501	c
(µmol.g-1 FW)²	C50	259.898	10.0906	b	92.8408	18.92	c	73.9685	3.16149	c
	AMF20	449.718	13.5012	a	458.43	96.5597	a	337.298	100.671	ab
	AMF50	406.224	105.724	ab	413.323	96.2191	ab	351.341	115.725	ab
Malate	C20	14.3056	3.0732	ad	2.55417	2.48121	bc	1.75951	0.912104	c
(µmol.g-1 FW)²	C50	16.0198	1.09654	ad	2.62202	0.947293	bc	2.08522	0.111908	bc
	AMF20	38.1294	21.5594	d	19.2179	7.33023	ad	4.72864	1.14173	abc
	AMF50	37.4675	12.9032	d	20.6543	10.5872	ad	11.1136	4.04491	abd
2-Oxoglutarate	C20	11.7587	6.37734	bcde	10.8198	2.29354	cde	6.54734	1.34175	e
(µmol.g-1 FW)²	C50	14.3508	6.71941	abcd	9.17944	4.07976	de	6.60313	1.48833	e
	AMF20	13.3406	2.05658	abcd	13.6777	1.27384	abcd	17.5478	5.03459	ab
	AMF50	13.7432	3.30998	abcd	19.3611	3.95341	a	15.3499	0.477916	abc
Fumarate	C20	1.45525	0.679953	c	1.22489	0.446592	c	0.961547	0.348366	abc
(nmol.g-1 FW)²	C50	0.974722	0.0138792	c	0.973425	0.173338	bc	0.816238	0.207274	abc
	AMF20	0.920817	0.531818	abc	0.659481	0.187794	a	0.721746	0.215503	abc
	AMF50	1.00396	0.266576	abc	0.703395	0.197962	abc	0.686982	0.132449	ab
Succinate	C20	0.917408	0.32387	cd	0.216575	0.111011	b	0.465576	0.0939231	ab
(µmol.g-1 FW)²	C50	1.31147	0.64049	d	0.43108	0.192601	ab	0.57355	0.155222	abcd
	AMF20	0.672787	0.371811	acd	0.380312	0.150034	ab	0.408035	0.248958	ab
	AMF50	0.448336	0.288226	abc	0.510798	0.169552	abcd	0.287618	0.238484	b
Citrate	C20	9.0147	5.35808	ab	1.49951	0.0960694	a	2.86677	1.59974	ab
(µmol.g-1 FW)²	C50	7.0816	4.36798	ab	2.24044	0.797816	ab	4.47077	2.52841	ab
	AMF20	9.36894	4.85208	ab	12.4154	10.1092	a	3.85004	1.47147	ab
	AMF50	6.82901	2.27776	ab	5.65086	4.11021	ab	6.31476	2.64461	b
Isocitrate	C20	1.75971	0.595786	cd	0.474774	0.114823	abcf	0.360919	0.0314883	bef
(nmol.g-1 FW)²	C50	2.35214	0.907309	d	0.817081	0.39694	abcd	0.373417	0.0367416	ef
	AMF20	0.787167	0.178729	acd	0.440412	0.0997828	abef	0.979758	0.853293	abcd
	AMF50	1.01181	0.53076	acd	0.354404	0.0249163	e	0.348216	0.0642573	e
Cis-aconitate	C20	1.83198	0.27044	c	0.366747	0.288085	abce	0.173074	0.135051	bde
(nmol.g-1 FW)²	C50	2.46854	1.54673	c	1.43225	0.961091	c	0.160016	0.10072	bde
	AMF20	0.421481	0.121514	ac	0.246983	0.12736	abde	0.545209	0.340632	abc
	AMF50	0.888862	0.511831	ac	0.100408	0.0202723	de	0.0859596	0.0516475	d
Trans-aconitate	C20	0.239	0.0545877	cd	0.214836	0.0506853	d	0.159327	0.0134583	bcd
(nmol.g-1 FW)²	C50	0.204606	0.0921396	bcd	0.136233	0.0110464	abc	0.160491	0.0356878	bcd
	AMF20	0.164182	0.0386829	bcd	0.132518	0.0249888	abc	0.112751	0.0287382	a
	AMF50	0.151548	0.0297167	bcd	0.116062	0.0124878	a	0.136703	0.0151741	ab
Malonic-acid	C20	600.742	77.498	abc	440.862	68.1358	bcde	357.365	72.6963	e
(µmol.g-1 FW)¹	C50	577.807	89.2533	abcd	403.882	48.7198	de	412.299	53.5721	de
	AMF20	703.665	106.89	a	434.179	76.2803	cde	479.889	66.6793	bcde
	AMF50	652.22	27.2731	ab	437.559	51.6014	bcde	430.452	133.245	cde
Shikimic acid	C20	1.66737	0.640573	d	0.716574	0.284472	acd	0.435531	0.0582239	ab
(nmol.g-1 FW)²	C50	2.64049	1.4575	d	1.57808	0.868353	cd	0.517958	0.150071	ab
	AMF20	0.676247	0.0698233	acd	0.491203	0.097163	ab	0.645412	0.244033	abc
	AMF50	1.16394	0.488448	cd	0.382172	0.121288	b	0.253802	0.0794734	b
Tartaric acid	C20	40.958	14.8709	c	151.922	56.0467	b	98.3572	9.08984	ab
(µmol.g-1 FW)²	C50	43.0953	3.56976	c	94.378	19.6882	ab	86.2887	20.6382	abd
	AMF20	46.478	10.4077	cd	77.3897	34.9175	acd	135.949	88.5759	ab
	AMF50	51.6201	22.3248	c	98.951	23.5163	ab	123.115	79.05	ab
Glycolic acid	C20	28.9867	24.1471	bc	9.6095	3.02316	bcd	9.66554	7.99044	abd
(nmol.g-1 FW)²	C50	21.6926	15.8775	bcd	6.67736	3.39196	ad	14.7548	14.7158	abcd
	AMF20	16.8891	5.39992	bc	8.73147	4.45414	abcd	4.79458	3.83491	a
	AMF50	23.3425	5.76301	c	7.19801	3.07059	abd	17.5849	15.185	abcd
¹ ANOVA followed by Tukey’s HSD
² Kruskal–Wallis followed by Dunn’s test

## Sheet: Amino acids
		0 mM NaCl			100 mM NaCl			200 mM NaCl
Amino acid	Treatment	Mean	SD	significance	Mean	SD	significance	Mean	SD	significance
Histidine	C20	1383.87	464.636	abcd	1576.35	1066.1	ab	1835.5	477.32	ab
( µmol.g-1 FW)²	C50	1368.92	739.886	abc	2449.91	711.272	a	1573.91	1110.41	ab
	AMF20	283.696	196.131	cd	174.353	130.702	d	780.559	569.331	bcd
	AMF50	405.656	354.952	cd	258.129	237.464	d	453.411	188.287	cd
Asparagine	C20	1946.5	55.7699	a	1123.35	643.424	a	1348.01	313.352	a
( µmol.g-1 FW)¹	C50	2039.84	211.937	a	1276.71	280.224	a	1237.98	567.526	a
	AMF20	2328.29	711.003	a	847.944	319.983	a	1217.92	371.201	a
	AMF50	1781.99	953.869	a	1125.1	716.053	a	1251.37	678.104	a
Arginine	C20	11052.1	4198.72	abc	8384.41	4730.5	bc	9002.6	1785.3	bc
(µmol.g-1 FW)²	C50	11066.3	6554.43	bc	13251.3	3876.15	c	8744.29	5759.47	abc
	AMF20	3769.24	1158.96	ab	5019.06	2232.65	a	11139.8	3765.77	abc
	AMF50	5437.73	3681.91	ab	3818.32	1735.27	ab	7746.74	3047.34	ab
Serine	C20	13759	1041.17	abc	12992.4	8091.95	ab	12489.5	2345.33	abc
( µmol.g-1 FW)²	C50	15484.3	1411.92	ab	14111	2794.39	b	10954.6	5454.54	abc
	AMF20	9394.81	3138.25	ac	7885.5	3231.85	c	13576.2	4835.62	ab
	AMF50	9219.43	5145.32	abc	10593.3	5698.21	abc	12277.6	3001.46	abc
Glutamine	C20	14460.8	1214.95	abc	7827.37	4970.66	bcde	9307.9	897.436	cde
( µmol.g-1 FW)²	C50	13663.8	1322.89	abc	10363.2	2500.67	bcd	8002.98	2519.53	def
	AMF20	15685.6	3022.86	a	2838.01	751.754	g	5961.81	3206.9	efg
	AMF50	14634.7	1530.05	ab	4984.49	2294.62	afg	4172.89	2269.68	fg
Glycine	C20	2711.54	179.948	abcd	2275.57	1282.58	cd	2278.71	462.542	abcd
( µmol.g-1 FW)²	C50	2947.82	215.989	d	2414.52	533.409	d	2192.4	585.855	abcd
	AMF20	2465.22	610.836	bcd	823.499	292.09	a	1755.76	938.589	abcd
	AMF50	2115.73	307.119	abcd	1170.49	487.406	abc	1251.95	233.962	ab
Aspartate	C20	272.185	19.8691	abcd	185.498	120.541	b	176.616	60.9418	b
( µmol.g-1 FW)²	C50	280.45	29.013	abd	161.901	39.8197	b	200.022	17.8909	b
	AMF20	1065.31	717.462	acd	1484.68	771.26	c	602.986	707.376	ab
	AMF50	1119.18	709.217	cd	1051.22	430.61	acd	738.307	341.108	acd
Glutamate	C20	2025.47	448.096	ab	1356.81	260.157	b	1630.8	505.953	b
( µmol.g-1 FW)²	C50	2230.1	575.495	ab	1702.2	624.694	b	1328.7	734.963	b
	AMF20	2880.17	710.002	ab	5975.63	393.633	a	4145.69	963.606	ab
	AMF50	4061.25	873.087	a	6645.9	589.685	a	6194.92	302.774	a
Alanine	C20	509.427	94.4941	bcde	303.748	218.953	cde	289.118	131.096	e
( µmol.g-1 FW)¹	C50	842.509	238.712	abc	321.312	163.619	de	241.165	162.813	e
	AMF20	994.832	259.639	bcde	852.698	129.789	abc	437.855	181.881	cde
	AMF50	992.065	164.611	ab	1050.96	425.179	a	743.408	130.952	abcd
GABA	C20	31.1184	7.61052	b	116.643	88.2463	cd	198.778	95.6711	d
( µmol.g-1 FW)²	C50	48.4682	17.1512	ab	66.5759	23.5734	abc	184.651	101.394	cd
	AMF20	68.5818	29.535	abcd	74.0934	27.0661	acd	55.0267	27.2635	ab
	AMF50	44.5198	15.223	ab	72.6279	32.4478	abc	66.6448	14.8609	ab
Proline	C20	357.024	112.404	def	507.355	420.131	bcdef	548.352	99.0363	abcdef
( µmol.g-1 FW)²	C50	307.568	113.546	de	463.542	125.966	cdef	596.237	77.7075	abcf
	AMF20	318.531	97.2104	de	672.069	119.938	abc	778.7	306.325	abc
	AMF50	231.215	107.684	d	845.358	317.292	ab	1138.18	405.789	a
Ornithine	C20	4787.53	4893.35	abde	11327	10120.4	bcd	24114.3	6210.31	c
( µmol.g-1 FW)²	C50	8401.31	7925.89	abcd	16636	8313.89	cd	18871.1	5281.06	cd
	AMF20	1080.92	845.514	ae	1212.8	1038.15	ae	8892	7479.95	abcd
	AMF50	1829.6	1287.45	abe	1369.47	1315.17	ae	594.493	65.8657	e
Lysine	C20	648.935	36.5753	ab	566.024	324.967	ab	744.95	177.007	ab
( µmol.g-1 FW)²	C50	656.827	44.5667	ab	754.689	266.095	ab	782.977	169.048	ab
	AMF20	902.499	220.976	b	792.894	213.237	ab	677.795	30.9673	a
	AMF50	407.659	396.614	a	659.917	65.5529	ab	682.168	73.3026	a
Tyrosine	C20	188.21	44.8875	abc	302.251	202.881	cd	400.71	316.003	bcd
( µmol.g-1 FW)²	C50	256.167	128.446	abcd	394.656	226.697	d	355.721	177.522	bcd
	AMF20	85.8561	43.1788	a	95.9683	52.0588	ab	257.908	156.022	abcd
	AMF50	93.2574	53.5893	a	139.711	74.7649	abc	149.361	34.3584	abc
Methionine	C20	556.255	170.167	ab	729.871	434.968	b	544.307	300.348	ab
( µmol.g-1 FW)²	C50	591.534	143.549	ab	393.832	300.228	ab	607.428	316.631	ab
	AMF20	946.836	840.077	ab	267.219	119.824	a	304.854	143.683	a
	AMF50	620.669	341.473	ab	626.087	300.768	ab	396.102	167.223	ab
Valine	C20	663.124	81.4372	ab	603.101	370	ab	640.089	140.022	ab
( µmol.g-1 FW)²	C50	642.657	48.4974	ab	740.753	230.359	b	635.022	323.95	ab
	AMF20	925.132	292.409	b	449.521	137.502	a	705.405	214.585	ab
	AMF50	668.323	279.147	ab	696.569	174.829	ab	607.068	89.534	ab
Isoleucine	C20	126.624	38.3613	cde	105.788	78.9008	cde	86.2652	27.4251	e
( µmol.g-1 FW)¹	C50	199.12	80.6556	bcde	120.073	56.7484	de	117.355	64.338	de
	AMF20	357.298	87.0442	a	202.541	65.3776	bcde	235.957	67.8217	abcd
	AMF50	262.932	89.5708	abc	320.177	70.3877	ab	267.008	45.5133	abc
Leucine	C20	363.264	76.5337	abc	318.843	189.551	ab	238.776	77.3608	ac
( µmol.g-1 FW)²	C50	278.449	75.4304	abc	377.412	98.2981	b	307.678	160.477	abc
	AMF20	556.902	286	ab	179.322	72.7994	c	491.249	229.063	ab
	AMF50	315.742	226.164	abc	297.571	97.1859	abc	255.415	38.1292	abc
Phenylalanine	C20	185.511	55.3395	ac	173.512	93.2624	abc	131.362	45.8467	ac
( µmol.g-1 FW)²	C50	176.495	63.2256	abc	241.257	65.2978	b	170.047	97.6627	abc
	AMF20	256.007	102.341	ab	110.933	36.6156	c	245.231	123.5	ab
	AMF50	256.007	89.3152	abc	193.828	70.1797	abc	167.358	21.84	abc
¹ ANOVA followed by Tukey’s HSD
² Kruskal–Wallis followed by Dunn’s test

## Sheet: Phenolic compounds
		0 mM NaCl			100 mM NaCl			200 mM NaCl
Phenolic compound	Treatment	Mean	SD	significance	Mean	SD	significance	Mean	SD	significance
o-Coumaric acid	C20	5.2253	5.10223	abcd	0.77664	0.702308	d	1.88009	0.996454	cd
(nmol.g-1 FW)²	C50	4.70604	4.2453	bcd	1.2722	1.46284	cd	1.72259	0.900869	cd
	AMF20	12.1796	4.278	ab	12.8607	3.87591	a	5.39775	0.778164	abc
	AMF50	8.79414	2.15685	ab	11.4802	4.28474	ab	6.88532	3.39317	abc
p-Coumaric acid	C20	4.64361	4.4067	abc	2.26328	2.39627	c	1.80167	0.918366	c
(nmol.g-1 FW)²	C50	2.13184	0.948087	bc	1.15447	1.13245	c	1.73173	0.769011	c
	AMF20	11.2668	4.23677	a	12.0336	3.81992	a	5.51384	0.928714	abc
	AMF50	8.10477	2.18584	ab	10.5462	4.14078	a	6.08114	2.88391	abc
Vanillic acid	C20	8.62223	5.66557	c	6.68131	5.27764	c	6.44253	5.49374	c
(nmol.g-1 FW)²	C50	4.35789	5.55473	cd	3.04387	5.9625	abcd	0.284935	0.56987	abd
	AMF20	4.20494	8.75638	abcd	0.101566	0.163228	a	0.136323	0.294353	a
	AMF50	5.66067	8.98355	bcd	0.529757	0.706749	abcd	1.72208	3.85069	ab
Syringic acid	C20	0.776093	0.0734819	b	0.746568	0.0389163	b	0.730588	0.0213855	ab
(nmol.g-1 FW)²	C50	0.782941	0.122967	b	0.742129	0.0420241	b	0.736071	0.0733857	ab
	AMF20	0.807322	0.192859	ab	0.705142	0.0298168	ab	0.717826	0.0533354	ab
	AMF50	0.739987	0.0425771	ab	0.733915	0.0508645	ab	0.688721	0.0139272	a
Sinapinic acid	C20	0.0517935	0.0320403	abd	0.0461821	0.0133197	abd	0.054456	0.0216693	abcd
(nmol.g-1 FW)²	C50	0.0803445	0.0419967	c	0.0667229	0.0412946	abcd	0.0418794	0.00695816	abd
	AMF20	0.0412666	0.0046092	abd	0.0388344	0.00405798	d	0.0510637	0.00682592	abc
	AMF50	0.0477289	0.00361153	abcd	0.0544819	0.0139207	bc	0.0398766	0.00442635	ad
Ferulic acid	C20	22.7014	3.09559	bcd	5.62015	4.03811	de	3.16505	2.08474	e
(nmol.g-1 FW)¹	C50	24.6753	6.4283	bc	9.01708	7.04042	cde	3.85906	4.88848	de
	AMF20	36.365	5.58007	ab	35.9759	10.5499	ab	15.1343	3.59783	cde
	AMF50	25.735	5.24795	abc	41.2768	11.3611	a	23.0618	5.52455	bc
Benzoic acid	C20	22.8822	3.44691	ab	9.38256	4.0587	bc	6.4853	2.70997	c
(nmol.g-1 FW)¹	C50	23.9408	4.85783	ab	9.51423	3.88688	bc	7.70523	3.88793	bc
	AMF20	19.0655	8.08572	abc	21.2276	9.09303	abc	22.2509	7.40032	ab
	AMF50	24.9266	10.555	ab	20.5858	7.94369	abc	24.8601	6.40264	a
h-Benzoic acid	C20	93.4021	98.4208	ab	72.7996	21.6959	ab	222.554	218.929	a
(nmol.g-1 FW)²	C50	75.2788	54.3232	ab	30.3359	21.4318	ab	195.251	72.6027	a
	AMF20	142.141	152.207	ab	206.044	87.8113	a	300.956	248.514	ab
	AMF50	25.3472	43.9026	b	335.432	163.615	a	367.019	278.876	a
Quercetin	C20	3.08248	0.481865	a	1.72263	0.847502	a	1.83554	0.998364	a
(nmol.g-1 FW)¹	C50	2.40734	0.909462	a	1.6942	1.2189	a	2.96462	1.37501	a
	AMF20	2.36788	1.82287	a	3.16281	0.794673	a	1.85203	1.13789	a
	AMF50	2.68002	0.524378	a	1.88167	1.03981	a	1.5433	1.63191	a
¹ ANOVA followed by Tukey’s HSD
² Kruskal–Wallis followed by Dunn’s test
